# Supplementary material for: Wood Cellulose Nanofibers Grafted with Poly(ε-caprolactone) Catalyzed by ZnEu-MOF for Functionalization and Surface Modification of PCL Films
Source: Nanomaterials (Basel). 2023 Jun 21;13(13):1904. doi: 10.3390/nano13131904 (PMC10343636; doi:10.3390/nano13131904)
Supplement: Supplementary file 1 [file nanomaterials-13-01904-s001.zip]

Archive with 1 entries (1 files):
- nanomaterials-2438408-supplementary.docx
